# Supplementary material for: p53 mutation in normal esophagus promotes multiple stages of carcinogenesis but is constrained by clonal competition
Source: Nat Commun. 2022 Oct 20;13:6206. doi: 10.1038/s41467-022-33945-y (PMC9584949; doi:10.1038/s41467-022-33945-y)
Supplement: Supplementary file 5 — Supplementary data 1-26 [file 41467_2022_33945_MOESM5_ESM.xlsx]

## Sheet: List of tables
	Supplementary Data
			Refer to
	Data 1	List of samples diagnosed with ESCC from TCGA ESCA project	Refer to Fig. 1a
	Data 2	Variant allele frequency of TP53 mutants in normal human esophageal epithelium	Refer to Fig. 1d
	Data 3	Distribution of basal cell size of YFP and p53*/wt clones	Supplementary Fig. 1b
	Data 4	Proportion of labelled projected area in induced YFP mice	Supplementary Fig. 1c
	Data 5	Proportion of labelled projected area in induced p53*/wt mice	Fig. 2c
	Data 6	Density of p53*/wt clones over the time	Fig. 2d
	Data 7	Quantification of EdU-labelled basal cells in p53*/wt clones and non-labelled (p53wt/wt) areas	Fig. 2e
	Data 8	in vitro cell competition assay	Fig. 3c and Supplementary Fig. 4d
	Data 9	RNAseq Transcripts Per Milion	Fig. 3d and Supplementary Fig. 4b
	Data 10	Differentially expressed genes identified from RNAseq	Fig. 3d and Supplementary Fig. 4b
	Data 11	RNAseq: Gene Ontology analysis	Fig. 3d
	Data 12	Proportion of labelled projected area in induced p53*/- mice	Supplementary Fig. 4f
	Data 13	Number of cells with ≥ double sized nucleus in p53 mutant EE	Fig. 4e
	Data 14	Targeted sequencing data from control and DEN-treated samples	Fig. 4h,5h-k and Supplementary Fig. 5
	Data 15	dN/dS results from DEN-treated and control mouse EE	Fig. 4h,5h-k and Supplementary Fig. 5
	Data 16	Labelled p53*/wt clone area in control and DEN-treated EE	Fig. 5c
	Data 17	Size distribution of GFP ± EE lesions in DEN-treated mice	Supplementary Fig. 6b
	Data 18	Number of EE lesions found in control and DEN-treated mice	Supplementary Fig. 6c
	Data 19	Size distribution of EE lesions in DEN-treated p53wt/wt and p53*/wt mice	Supplementary Fig. 6d
	Data 20	Quantification of centrosomes	Supplementary Fig. 6j
	Data 21	Pathology result of macroscopic tumors	Supplementary Fig. 6 and 7
	Data 22	Targeted sequencing data from frozen section of tumors	Supplementary Fig. 7
	Data 23	dN/dS results from sequencing of macroscopic tumors	Supplementary Fig. 7
	Data 24	Low input targeted sequencing data from DEN-treated p53wt/wt andp53*/wt EE	Supplementary Fig. 7i
	Data 25	Number of p53*/- and p53wt/- tumors	Fig. 7c
	Data 26	Low input targeted sequencing data from DEN-treated p53 mutant LOH model mice	Fig. 7d,e

## Sheet: Supplementary Data 1
List of samples diagnosed with ESCC from TCGA ESCA project
Refer to Fig. 1a
Metadata has been combined with TCGA variant calls to identify samples with SNVs, CNVs and LOH over TP53.
Case.UUID	Case.ID	Project	Primary.Site	Gender	Age range	Dominant.Negative	Missense	Nonsense	Dominant.Negative.Mutation	SNV.TP53	CNV.TP53	LOH_TP53	SNV.TP53.most.severe.consequence
6594acd5-4d2a-4cc5-8cf8-4064e252c5f6	TCGA-IG-A4P3	TCGA-ESCA	Esophagus	Male	46-50	NA	True	NA	NA	True	NA	True	Missense
fd62f7b4-a2da-4acd-8a85-8fa8f91521cb	TCGA-VR-A8EZ	TCGA-ESCA	Esophagus	Male	45-49	NA	True	NA	NA	True	NA	True	Missense
ad29744c-a09d-463a-84b5-63cfeb7ff786	TCGA-LN-A49L	TCGA-ESCA	Esophagus	Male	42-46	NA	NA	NA	NA	True	NA	True	Other
d67330ee-1791-4f5a-8996-8687a2d5cccb	TCGA-LN-A5U7	TCGA-ESCA	Esophagus	Male	44-48	True	True	NA	p.R175H	True	NA	True	Dominant Negative
4c9fb311-0860-4a04-a2f6-79558ac1d98f	TCGA-LN-A49R	TCGA-ESCA	Esophagus	Male	44-48	NA	NA	NA	NA	True	NA	True	Other
0ab29de2-eb9e-4a25-99de-5f543cfbdb53	TCGA-LN-A49V	TCGA-ESCA	Esophagus	Male	47-51	NA	True	NA	NA	True	NA	True	Missense
cad8bd3a-ffd8-4baf-9de6-3ac3a1eb19e1	TCGA-LN-A9FO	TCGA-ESCA	Esophagus	Male	40-44	NA	NA	True	NA	True	NA	True	Nonsense
5e491131-b567-4e96-a2d3-69ce16caec50	TCGA-IG-A97H	TCGA-ESCA	Esophagus	Male	34-38	NA	NA	NA	NA	True	NA	NA	Other
8d3ccaf0-872a-4ee3-b4b7-847180fec3ab	TCGA-XP-A8T8	TCGA-ESCA	Esophagus	Male	47-51	NA	True	NA	NA	True	NA	True	Missense
c305aa0c-430c-4e3f-93ac-e611b32db30a	TCGA-VR-A8EY	TCGA-ESCA	Esophagus	Female	42-46	NA	NA	NA	NA	True	NA	True	Other
e89d7900-915d-4936-b1b2-cac3670ea2f4	TCGA-LN-A4A4	TCGA-ESCA	Esophagus	Male	34-38	NA	NA	NA	NA	True	NA	True	Other
26e7f083-a91b-4c04-84fe-d43be9722b18	TCGA-JY-A6FE	TCGA-ESCA	Esophagus	Male	47-51	NA	NA	NA	NA	True	Loss	True	Other
33c0199a-be0c-46d1-bb1e-889bfaedf20b	TCGA-LN-A4MQ	TCGA-ESCA	Esophagus	Male	44-48	NA	NA	NA	NA	True	NA	NA	Other
3df1b9db-d900-47d2-839d-3900829cb2a9	TCGA-LN-A49O	TCGA-ESCA	Esophagus	Male	45-49	NA	True	NA	NA	True	NA	True	Missense
b05aefc4-2d61-44b6-9451-e660d10d8a79	TCGA-LN-A49X	TCGA-ESCA	Esophagus	Male	42-46	NA	True	NA	NA	True	NA	True	Missense
ef8bec6f-f594-4076-9f38-157165633ef1	TCGA-LN-A7HZ	TCGA-ESCA	Esophagus	Male	47-51	NA	True	NA	NA	True	NA	True	Missense
5080e9d1-d1e0-4ce7-a4ba-9935dd362263	TCGA-LN-A4A5	TCGA-ESCA	Esophagus	Male	47-51	True	True	NA	p.R248Q	True	Loss	True	Dominant Negative
705f9841-988a-488a-8cdd-3e00bc731e76	TCGA-VR-A8EO	TCGA-ESCA	Esophagus	Male	47-51	NA	True	NA	NA	True	NA	NA	Missense
981066ec-eca6-4621-8979-e935279aa1ca	TCGA-LN-A9FP	TCGA-ESCA	Esophagus	Female	58-62	NA	NA	True	NA	True	NA	NA	Nonsense
2659bb79-95f9-4476-a516-f3800536422d	TCGA-Z6-AAPN	TCGA-ESCA	Esophagus	Male	55-59	NA	True	NA	NA	True	NA	True	Missense
517738f6-ba1c-43b0-8d68-81a7c34118ea	TCGA-JY-A6FG	TCGA-ESCA	Stomach	Male	48-52	True	True	NA	p.R273H	True	NA	NA	Dominant Negative
b3e248b5-5d40-495c-bd10-90ecf0ed6a95	TCGA-LN-A49M	TCGA-ESCA	Esophagus	Male	60-64	NA	True	True	NA	True	NA	NA	Nonsense
c965a778-8696-47db-a7c7-8b9f75417cbd	TCGA-LN-A4A9	TCGA-ESCA	Esophagus	Male	56-60	NA	True	NA	NA	True	NA	True	Missense
b997d486-8c71-4926-9df1-d2afdaf2785f	TCGA-Z6-A8JD	TCGA-ESCA	Esophagus	Male	51-55	True	True	NA	p.R273H	True	NA	True	Dominant Negative
1116ddae-76b0-48d6-869c-be65d8b09d35	TCGA-Z6-A8JE	TCGA-ESCA	Esophagus	Male	55-59	NA	True	NA	NA	True	NA	True	Missense
91f9ad2e-e32e-43bb-aef8-5845c398606a	TCGA-VR-AA7B	TCGA-ESCA	Esophagus	Female	63-67	NA	True	NA	NA	True	NA	True	Missense
7a32847f-69bb-4592-8feb-cfd5d355ada9	TCGA-LN-A7HY	TCGA-ESCA	Esophagus	Male	48-52	NA	NA	True	NA	True	NA	True	Nonsense
07b7dc7b-9407-4f11-9cd9-3b6df8d1cf6c	TCGA-Q9-A6FU	TCGA-ESCA	Esophagus	Female	55-59	NA	NA	NA	NA	NA	NA	True	None
cc14603b-e32c-43f3-8218-b6ed7ee2ec18	TCGA-LN-A4MR	TCGA-ESCA	Esophagus	Male	55-59	True	True	NA	p.R175H	True	NA	True	Dominant Negative
a248bfe7-59af-43ec-8129-692f44b2b218	TCGA-IG-A8O2	TCGA-ESCA	Esophagus	Male	60-64	NA	True	NA	NA	True	NA	True	Missense
e9f82800-647a-4d61-bd1f-2c17c4ccafba	TCGA-LN-A49S	TCGA-ESCA	Esophagus	Male	57-61	True	True	True	p.Y220C	True	NA	True	Dominant Negative
f8dbab24-b9f4-4b8a-bfea-57856ccf6364	TCGA-IG-A51D	TCGA-ESCA	Esophagus	Male	61-65	NA	NA	NA	NA	NA	NA	True	None
a91c3f09-5f48-4b54-b669-c768f9fe9682	TCGA-LN-A4A2	TCGA-ESCA	Esophagus	Male	55-59	NA	True	NA	NA	True	Gain	True	Missense
931a50ff-3149-4c4a-9456-45ed3a9dd457	TCGA-LN-A49U	TCGA-ESCA	Esophagus	Male	60-64	NA	NA	True	NA	True	NA	True	Nonsense
0396743b-98a6-4ad5-aa13-1b9b23e5b9f9	TCGA-JY-A6FD	TCGA-ESCA	Esophagus	Female	49-53	NA	NA	True	NA	True	NA	NA	Nonsense
89aab5c2-9761-43bb-9053-eed42ee08969	TCGA-V5-AASV	TCGA-ESCA	Esophagus	Male	65-69	NA	NA	NA	NA	NA	NA	True	None
3633aeab-a763-438f-ad03-1b4ac8b3a621	TCGA-JY-A6FA	TCGA-ESCA	Esophagus	Male	49-53	NA	NA	True	NA	True	NA	True	Nonsense
7aa71c68-4205-4745-838b-0d00bd49a501	TCGA-IG-A97I	TCGA-ESCA	Esophagus	Male	56-60	True	True	NA	p.R248Q	True	NA	NA	Dominant Negative
aa364b98-0097-43a4-976d-742faa0276df	TCGA-LN-A4A8	TCGA-ESCA	Esophagus	Male	50-54	NA	True	NA	NA	True	NA	True	Missense
aac385c1-42f9-4d9e-b9bf-94ca13ebc5ae	TCGA-V5-A7RC	TCGA-ESCA	Esophagus	Male	53-57	NA	NA	NA	NA	True	NA	True	Other
0b831729-8c3f-472b-9d76-50bbb4aeab0e	TCGA-VR-A8EX	TCGA-ESCA	Esophagus	Male	61-65	NA	NA	True	NA	True	NA	True	Nonsense
3c1f8b73-bad7-4649-b08e-c7afc647edf3	TCGA-LN-A4A1	TCGA-ESCA	Esophagus	Male	58-62	NA	True	NA	NA	True	NA	NA	Missense
484b7b36-15dc-43a9-801d-580216a8cfcb	TCGA-VR-AA7D	TCGA-ESCA	Esophagus	Male	56-60	NA	True	NA	NA	True	NA	True	Missense
71f9f567-3687-4e3f-ad20-aed026a5b7e1	TCGA-VR-A8EW	TCGA-ESCA	Esophagus	Male	55-59	NA	NA	NA	NA	True	NA	True	Other
b5fa3ac1-0691-4b6a-b6e4-765311b419ed	TCGA-VR-A8EU	TCGA-ESCA	Esophagus	Male	49-53	NA	NA	NA	NA	NA	NA	True	None
9dfddc49-1e66-4e26-9d71-40d748cca0a6	TCGA-IC-A6RF	TCGA-ESCA	Esophagus	Female	67-71	NA	NA	NA	NA	NA	NA	NA	None
a6bbfc3c-bd42-47f8-af01-99fa821ea176	TCGA-JY-A93F	TCGA-ESCA	Esophagus	Female	56-60	NA	NA	NA	NA	NA	NA	NA	None
d86eab07-8cb2-49a8-b00f-2986efd7ea3b	TCGA-VR-A8EP	TCGA-ESCA	Esophagus	Male	49-53	NA	True	NA	NA	True	NA	True	Missense
9e54a27f-d0fa-4a5b-91bc-13e27fed2a3d	TCGA-IG-A50L	TCGA-ESCA	Esophagus	Male	56-60	NA	True	NA	NA	True	NA	True	Missense
0ac08ecf-4d70-48a4-9dfd-f44032551cb9	TCGA-IG-A3QL	TCGA-ESCA	Esophagus	Male	52-56	NA	NA	NA	NA	True	NA	NA	Other
2795badd-5c70-442d-8780-8f458539d506	TCGA-VR-A8Q7	TCGA-ESCA	Esophagus	Male	58-62	NA	True	NA	NA	True	NA	True	Missense
95858ea9-f71b-48d4-aa15-7dfdf21ca9e7	TCGA-LN-A7HW	TCGA-ESCA	Esophagus	Male	57-61	NA	True	NA	NA	True	NA	True	Missense
b782c157-6b33-4247-83df-a82dc5e5d432	TCGA-LN-A8HZ	TCGA-ESCA	Esophagus	Male	54-58	NA	NA	NA	NA	True	NA	True	Other
65cee80a-4c0a-4594-afca-d7088f7e5857	TCGA-S8-A6BW	TCGA-ESCA	Esophagus	Male	49-53	NA	NA	NA	NA	NA	Gain	True	None
7bf3f18b-a013-48d2-a743-26a57fdbe4c4	TCGA-IG-A3I8	TCGA-ESCA	Esophagus	Female	49-53	True	True	NA	p.R175H	True	NA	True	Dominant Negative
37d13493-975c-432c-bd21-65f383fc66c9	TCGA-LN-A9FQ	TCGA-ESCA	Esophagus	Male	60-64	True	True	True	p.R248Q	True	NA	True	Dominant Negative
4e7f0fff-7b17-4da9-95ea-f68797c427f5	TCGA-LN-A5U6	TCGA-ESCA	Esophagus	Male	52-56	NA	NA	NA	NA	True	NA	True	Other
ffcfa005-a04f-458e-9d1d-86143dd823e5	TCGA-LN-A4A6	TCGA-ESCA	Esophagus	Male	63-67	NA	True	NA	NA	True	NA	NA	Missense
f4cb24e9-e7fd-4245-9c9b-7e0934038446	TCGA-XP-A8T6	TCGA-ESCA	Esophagus	Male	52-56	NA	NA	True	NA	True	NA	True	Nonsense
1c2837d4-bd2c-46f7-9e22-683b82a16350	TCGA-Z6-A9VB	TCGA-ESCA	Esophagus	Male	51-55	NA	True	NA	NA	True	NA	True	Missense
2c792b77-1bf1-42f7-bd94-73c6474c6c7d	TCGA-LN-A7HV	TCGA-ESCA	Esophagus	Male	56-60	NA	True	NA	NA	True	NA	True	Missense
59dd907e-c674-46c2-bce7-63517d5ae7a7	TCGA-XP-A8T7	TCGA-ESCA	Esophagus	Female	62-66	NA	NA	NA	NA	True	NA	True	Other
83762308-4dba-4870-b90b-64331ebc9baa	TCGA-LN-A8I1	TCGA-ESCA	Esophagus	Female	65-69	True	True	NA	p.R248Q	True	NA	True	Dominant Negative
0f06153a-0f28-4a7e-9e81-1e0b3f4412ab	TCGA-LN-A49K	TCGA-ESCA	Esophagus	Male	64-68	NA	NA	NA	NA	NA	NA	True	None
70c5ce85-4022-46c0-8bd0-f5e9009ddf41	TCGA-L7-A56G	TCGA-ESCA	Esophagus	Male	64-68	NA	NA	NA	NA	NA	NA	True	None
7ab6de57-d659-47f1-a70f-1b67650e99d7	TCGA-IG-A3YA	TCGA-ESCA	Esophagus	Male	51-55	True	True	NA	p.R175H	True	NA	True	Dominant Negative
a1a233ea-5dda-4eeb-bd92-6667e8b3ef57	TCGA-IG-A3YB	TCGA-ESCA	Esophagus	Male	59-63	NA	NA	NA	NA	True	NA	True	Other
df0125b2-5278-4ded-b3b7-9fc829fe9f63	TCGA-IG-A5S3	TCGA-ESCA	Esophagus	Female	67-71	NA	True	NA	NA	True	NA	True	Missense
df5bd25c-d70b-4126-89cb-6c838044ae3b	TCGA-VR-AA4G	TCGA-ESCA	Esophagus	Female	49-53	NA	NA	True	NA	True	NA	NA	Nonsense
54e45b43-363a-47a3-b43b-5e41ff589b47	TCGA-VR-A8ER	TCGA-ESCA	Esophagus	Male	52-56	NA	NA	NA	NA	NA	NA	True	None
5da26ba5-297a-4d04-883d-32719db3886a	TCGA-IG-A625	TCGA-ESCA	Esophagus	Male	58-62	NA	NA	NA	NA	True	NA	True	Other
41b6c417-1ec1-4db9-91a8-11aa4dbad05d	TCGA-IG-A6QS	TCGA-ESCA	Esophagus	Male	52-56	NA	True	NA	NA	True	NA	True	Missense
3c0bb5e2-ad33-4d91-a31e-2a18f1c94d2d	TCGA-LN-A4A3	TCGA-ESCA	Esophagus	Male	59-63	NA	NA	True	NA	True	NA	True	Nonsense
656e3c14-1fc6-473a-813e-719753e7b408	TCGA-LN-A5U5	TCGA-ESCA	Esophagus	Male	55-59	NA	NA	NA	NA	True	Loss	NA	Other
59da377a-12a6-454a-be01-886eda894179	TCGA-LN-A8I0	TCGA-ESCA	Esophagus	Male	50-54	NA	NA	NA	NA	NA	NA	NA	None
ae404398-6544-4f3a-8830-44a4a227f8d5	TCGA-LN-A49N	TCGA-ESCA	Esophagus	Male	48-52	NA	NA	NA	NA	True	NA	True	Other
6a05288e-d051-40a5-9f4e-864ab806a5dc	TCGA-IG-A3YC	TCGA-ESCA	Esophagus	Male	60-64	NA	NA	True	NA	True	NA	True	Nonsense
d064c0bf-ecac-4069-aeae-4cc36bc87b38	TCGA-VR-A8ET	TCGA-ESCA	Esophagus	Male	62-66	NA	NA	NA	NA	NA	NA	NA	None
3f7b600b-282e-4f35-9fd8-567b3fca8273	TCGA-IG-A4QT	TCGA-ESCA	Esophagus	Male	54-58	NA	NA	NA	NA	NA	NA	NA	None
a4d36e09-5d8e-4006-855c-e466682b6813	TCGA-IG-A5B8	TCGA-ESCA	Esophagus	Male	70-74	True	True	NA	p.Y220C	True	NA	True	Dominant Negative
87faba0e-28e7-4a7e-a7e1-12582ec68fac	TCGA-LN-A49Y	TCGA-ESCA	Esophagus	Male	75-79	NA	True	NA	NA	True	NA	NA	Missense
4b8809a6-4ab3-4567-8623-37ce3faa978c	TCGA-IG-A3Y9	TCGA-ESCA	Esophagus	Male	70-74	True	True	NA	p.R282W	True	NA	True	Dominant Negative
a34c2eda-3e24-4eb8-94cc-a5ccc819d771	TCGA-VR-AA7I	TCGA-ESCA	Esophagus	Male	68-72	NA	True	NA	NA	True	NA	NA	Missense
8c4f5492-3567-4e12-8607-2cd65fab9baa	TCGA-LN-A7HX	TCGA-ESCA	Esophagus	Male	70-74	NA	True	NA	NA	True	NA	NA	Missense
daf211f2-941e-4244-8cf5-d31492269443	TCGA-LN-A49W	TCGA-ESCA	Esophagus	Male	71-75	NA	True	NA	NA	True	NA	NA	Missense
b64a5f5a-5913-432e-9d08-0ff67a8c6b64	TCGA-LN-A49P	TCGA-ESCA	Esophagus	Male	69-73	NA	NA	NA	NA	True	NA	True	Other
cfdc8f4d-a25b-4c63-9832-58444581a505	TCGA-LN-A9FR	TCGA-ESCA	Esophagus	Male	68-72	NA	True	NA	NA	True	NA	NA	Missense
ef573329-9659-4106-b391-9a33e1c732c4	TCGA-KH-A6WC	TCGA-ESCA	Esophagus	Male	80-84	NA	NA	NA	NA	NA	NA	True	None

## Sheet: Supplementary Data 2
Variant allele frequency of TP53 mutants in normal human esophageal epithelium
Refer to Fig. 1d
	Data from Martincorena et al., Science 362, 911-917, (2018)
codon						Other Missense	Nonsense/Essential Splice
175	245	248	249	273	282
0.012963	0.311046	0.0430267	0.013363	0.0390848	0.0888177	0.0850221	0.0114416
0.0616961	0.0291262	0.0516224	0.135802	0.0465587	0.9724	0.13783	0.0611204
0.0301055	0.079646	0.0136778	0.0101744	0.0382334	0.231339	0.0269058	0.0703135
0.0457355	0.019174	0.0582524	0.135298	0.0698031	0.162361	0.0116533	0.0952844
0.0313514	0.030543	0.700467	0.0362771	0.0506489	0.0923563	0.0446962	0.0318979
0.0277108	0.0406977	0.0355412		0.0466898	0.0125	0.0696379	0.0135993
0.0204918	0.0668348	0.0164425		0.446053	0.0675287	0.430024	0.0462366
0.0235784	0.0229358	0.0237037		0.383294	0.124542	0.00825688	0.350571
0.0291508	0.0590803	0.366242		0.284754	0.0215633	0.00458365	0.00760456
0.0222552	1.10073	0.394124		0.0874605	0.0589093	0.0138504	0.0181087
0.0705882	0.158187	0.327182		0.063547	0.357932	0.0110294	0.0870337
0.177057	0.0728727	0.0400076		0.00953289	0.133581	0.0869842	0.0402194
0.0457924		0.0929763		0.0131004	0.105029	0.0154739	0.0280702
0.0260782		0.0876776		0.00977778	0.0245979	0.0187735	0.071076
0.00802139		0.10305		0.138429	0.00795053	0.0336427	0.0974695
0.230212		0.0288462		0.030185	0.013834	0.0875	0.143761
		0.0558313		0.017561	0.0208522	0.0120614	0.0114823
		0.213294		0.0882365		0.011811	0.0642546
		0.0348485		0.0268631		0.0275027	0.0130933
		0.0944078		0.100295		0.07367	0.00891266
				0.0839623		0.625114	0.136735
				0.0219124		0.00946746	0.0110664
				0.0238727		0.0345912	0.0163599
						0.0101351	0.0102669
						0.457512	0.0150376
						0.005997	0.0103093
						0.0126582	0.0289157
						0.0285235	0.0376068
						0.301617	0.104072
						0.00621118	0.0207039
						0.0109428	0.0129534
						0.0115864	0.119964
						0.0126369	0.174477
						0.0917854	0.0119761
						0.0141643	0.0857909
						0.0071582	0.117733
						0.0526316	0.293877
						0.0393701	0.019771
						0.0333778	0.0517091
						0.0145119	0.130941
						0.00459137	0.11359
						0.00880626	0.0340909
						0.00886918	0.039666
						0.0111663	0.0591806
						0.0211346	0.287601
						0.0748706	0.370579
						0.0214797	0.0396341
						0.0157618	0.0809426
						0.211298	0.0689382
						0.00753769	0.146933
						0.00578871	0.258037
						0.0272436	0.441839
						0.0131579	0.177436
						0.0088968	0.0773956
						0.00642398	0.00805153
						0.0373921	0.02693
						0.0567515	0.0415336
						0.00606673	0.0292936
						0.00530705	0.00776532
						0.11287	0.0151745
						0.0157553	0.0464511
						0.0421621	0.168209
						0.010101	0.00763359
						0.00856164	0.0220049
						0.0108192	0.0130624
						0.00936037	0.00295203
						0.0285714	0.0521739
						0.0225352	0.0218281
						0.0137457	0.0799386
						0.00780234	0.15201
						0.00839329	0.00951249
						0.14359	0.023845
						0.046729	0.121684
						0.0349127	0.0783217
						0.311046	0.0167224
						0.0291262	0.0512821
						0.079646	0.00884956
						0.019174	0.0317073
						0.030543	0.0055918
						0.0406977	0.00893655
						0.0668348	0.00802139
						0.0229358	0.00997698
						0.0590803	0.0151086
						1.10073	0.0556249
						0.158187	0.109689
						0.0728727	0.0975025
						0.0568304	0.00686106
						0.01001	0.00626305
						0.0548066	0.00652529
						0.383697	0.0356846
						0.159132	0.101543
						0.0507177	0.0135983
						0.00864553	0.00886918
						0.0268007	0.0581395
						0.017762	0.0036855
						0.0230326	0.249013
						0.00892857	0.0846285
						0.0177134	0.126003
						0.0181219	0.0957055
						0.0042796	0.0941828
						0.0217077	0.0413316
						0.00621891
						0.0883152
						0.0492064
						0.00609756
						0.0115075
						0.0226354
						0.00866551
						0.101219
						0.00883219
						0.013363
						0.0224719
						0.00554529
						0.0709343
						0.00855615
						0.0125428
						0.0697393
						0.00537634
						0.0114226
						0.0919765
						0.0189873
						0.0121131
						0.120929
						0.00441177
						0.0190763
						0.00656045
						0.0122222
						0.00467836
						0.0824089
						0.0141509
						0.0238429
						0.00556174
						0.0146227
						0.0718011
						0.0429836
						0.113751
						0.368642
						0.056276
						0.0127796
						0.0313653
						0.0461539
						0.00782998
						0.037415
						0.0484171
						0.0172337
						0.0085389
						0.0117188
						0.195607
						0.14937
						0.016557
						0.00706714
						0.139576
						0.0216183
						0.151971
						0.00913838
						0.0040404
						0.025641
						0.00475624
						0.0681803
						0.108664
						0.0618557
						0.0967303
						0.00515464
						0.0317662
						0.020592
						0.0275344
						0.0485437
						0.0113475
						0.0128041
						0.0455636
						0.240267
						0.0170032
						0.0070922
						0.0100908
						0.00797267
						0.014218
						0.00497018
						0.00612557
						0.0134021
						0.199649
						0.0104575
						0.441156
						0.349676
						0.20386
						0.233092
						0.0671821
						0.0312253
						0.130748
						0.128839
						0.00881057
						0.114815
						0.0219106
						0.00932401
						0.0103806
						0.00503145
						0.0247656
						0.0801527
						0.0708717
						0.00786627
						0.0231982
						0.0494845
						0.0136209
						0.00609137
						0.0190972
						0.0296209
						0.0144124
						0.962418
						0.0256616
						0.0388128
						0.0236753
						0.0226537
						0.0362903
						0.0239044
						0.132344
						0.0339869
						0.381834
						0.448389
						0.0770089
						0.0511016
						0.0509355
						0.152488
						0.0338461
						0.0120909
						0.0189076
						0.284713
						0.00841751
						0.117209
						0.0079929
						0.00958467
						0.18451
						0.0126829
						0.0556348
						0.207975
						0.00662252
						0.0155642
						0.12233
						0.0172144
						0.0431241
						0.0110701
						0.00792952
						0.0623232
						0.0595925
						0.0714286
						0.0417911
						0.0392157
						0.278897
						0.0469729
						0.00790514
						0.0405063
						0.103175
						0.0164609
						0.0259336
						0.134581
						0.0150376
						0.0131868
						0.0688468
						0.0341942
						0.130107
						0.00849057
						0.0553576
						0.0135922
						0.00899743
						0.0207792
						0.0107962
						0.0335196
						0.597934
						0.0777097
						0.00635593
						0.190718
						0.0331492
						0.0399579
						0.00995025
						0.0212914
						0.0543492
						0.0394184
						0.0551655
						0.0235294
						0.0977587
						0.00787402
						0.0562382
						0.209742
						0.0260417
						0.0370968
						0.0787172
						0.205448
						0.189388
						0.0309734
						0.0865854
						0.0307428
						0.0241411
						0.0237325
						0.00912779
						0.10661
						0.0935249
						0.0424837
						0.0232829
						0.0917503
						0.0221928
						0.0616062
						0.0623377
						0.0248456
						0.00700935
						0.039783
						0.0237123
						0.0262172
						0.278862
						0.00830565

## Sheet: Supplementary Data 3
Distribution of basal cell size of YFP and p53*/wt clones
Refer to Supplementary Fig. 1b
Number of basal cells per clone								Statistics
3 weeks		6 weeks		12 weeks				Mann Whitney test
YFP	p53*/wt	YFP	p53*/wt	YFP	p53*/wt
1	1	1	1	2	1			p53*/wt vs YFP
2	1	2	1	1	1			3 weeks			6 weeks			12 weeks
1	1	2	1	6	1			P value	<0.0001		P value	<0.0001		P value	<0.0001
1	1	1	1	9	2			Exact or approximate P value?	Approximate		Exact or approximate P value?	Approximate		Exact or approximate P value?	Approximate
1	1	1	1	1	2			P value summary	****		P value summary	****		P value summary	****
2	1	1	2	2	1			Significantly different (P < 0.05)?	Yes		Significantly different (P < 0.05)?	Yes		Significantly different (P < 0.05)?	Yes
1	1	1	2	5	2			One- or two-tailed P value?	Two-tailed		One- or two-tailed P value?	Two-tailed		One- or two-tailed P value?	Two-tailed
1	1	1	2	2	2			Sum of ranks in column A,B	31655 , 63611		Sum of ranks in column C,D	18659 , 49977		Sum of ranks in column E,F	40146 , 59982
1	1	1	2	5	1			Mann-Whitney U	13700		Mann-Whitney U	8789		Mann-Whitney U	14946
1	1	1	2	3	1
1	1	1	2	4	2			Difference between medians			Difference between medians			Difference between medians
1	1	1	1	2	1			Median of column A	1.000, n=189		Median of column C	2.000, n=140		Median of column E	4.000, n=224
1	1	2	1	1	1			Median of column B	3.000, n=247		Median of column D	4.000, n=230		Median of column F	8.000, n=223
1	1	1	1	4	3			Difference: Actual	2		Difference: Actual	2		Difference: Actual	4
1	1	1	1	6	3			Difference: Hodges-Lehmann	1		Difference: Hodges-Lehmann	2		Difference: Hodges-Lehmann	4
1	1	1	1	1	5
1	1	1	1	4	1
1	1	1	1	1	2
2	1	2	1	12	4
1	1	1	2	1	1
2	1	1	2	1	2
1	1	1	3	58	3
1	1	1	1	6	3
1	1	1	1	2	4
2	1	1	1	4	7
2	1	1	1	12	2
1	1	1	2	9	3
2	1	2	2	11	4
1	1	2	2	5	6
1	1	1	2	3	6
1	1	1	2	15	7
1	1		3	7	2
1	1	2	3	2	2
1	1	3	1	1	3
2	1	4	1	23	3
1	1	4	1	9	4
1	1	2	1	1	5
3	1	1	1	2	6
2	1	3	2	2	2
3	1	2	2	2	2
1	1	1	2	8	4
3	1	2	2	3	2
2	1	4	2	17	2
1	1	3	3	2	2
2	1	1	3	6	3
1	1	2	3	3	3
3	1	3	3	2	5
1	1	4	5	44	5
1	1	1	5	3	9
3	1	2	1	6	1
2	1	2	2	5	1
3	1	2	3	5	7
4	1	2	3	7	7
1	1	3	3	5	3
5	1	2	3	9	7
5	1	1	3	8	7
5	1	1	3	0	8
4	1	4	3	4	1
5	1	3	4	7	4
2	1	1	4	6	6
2	1	4	5	1	6
1	2	5	1	46	6
1	2	3	1	6	1
1	2	1	1	4	1
1	2	5	2	5	3
1	2	4	2	6	5
1	2	7	2	10	5
2	2	5	2	6	6
2	2	4	2	3	7
1	2	1	3	1	7
1	2	6	3	1	8
1	2	12	4	1	8
1	2	7	4	7	9
2	2	6	4	3	5
1	2	7	4	3	5
1	2	15	4	1	9
1	2	1	4	6	6
2	2	2	5	13	6
1	2	2	5	15	7
1	2	3	6	3	7
1	2	1	1	7	9
2	2	1	2	8	10
1	2	1	2	1	10
2	2	1	3	8	11
2	2	1	3	27	13
1	2	3	3	3	3
1	2	1	4	3	4
1	2	1	4	6	5
1	2	2	4	9	6
2	2	2	4	1	6
1	2	1	5	1	7
1	2	1	6	2	14
1	2	2	1	5	3
2	2	1	1	5	4
2	2	1	2	1	5
1	2	3	3	1	6
1	2	2	3	4	10
1	2	2	3	27	11
1	2	2	4	3	2
2	2	1	5	11	4
1	2	0.3	6	2	9
2	2	2	6	5	11
1	2	2	2	1	12
2	2	3	2	8	3
1	2	3	3	16	10
3	2	4	3	3	9
1	2	2	3	2	10
3	2	1	3	12	10
1	2	1	3	30	7
1	2	1	3	1	8
1	3	2	4	4	2
2	3	1	4	3	4
2	3	1	6	3	5
2	3	1	6	1	6
3	3	3	6	1	6
2	3	4	7	1	10
1	3	1	1	5	13
1	3	3	2	4	3
1	3	1	2	8	3
2	3	6	3	6	7
1	3	3	4	10	13
4	3	3	5	2	2
6	3	2	8	2	7
7	3	1	9	5	10
2	3	3	1	12	17
3	3	4	1	3	8
4	3	3	3	7	3
2	3	3	3	5	4
1	3	8	4	2	16
1	3	4	5	1	5
1	3	2	5	9	8
1	3	4	6	11	10
2	3	6	6	1	13
2	3	6	6	7	6
2	3	8	9	15	6
1	3	4	3	18	8
1	3	3	3	2	17
1	3	6	4	5	11
1	3	10	5	3	3
2	3	17	5	1	9
2	3		6	31	14
1	3		6	19	16
1	3		6	13	17
1	3		7	1	3
3	3		8	1	7
1	3		8	5	17
3	3		9	1	5
1	3		9	1	11
1	3		2	19	15
2	3		3	1	16
1	3		3	1	14
2	3		5	3	22
2	3		6	18	9
2	3		7	1	13
1	3		7	6	20
1	3		8	6	9
3	4		9	4	15
4	4		3	4	16
2	4		5	3	16
3	4		6	8	16
3	4		6	5	24
2	4		6	12	9
3	4		7	1	14
3	4		10	10	17
3	4		12	4	7
1	4		2	6	13
1	4		3	10	18
5	4		3	2	8
1	4		5	7	19
2	4		6	5	17
3	4		7	1	17
1	4		8	3	26
2	4		11	2	13
3	4		3	6	14
2	4		8	3	18
2	4		10	25	24
4	4		11	26	22
1	4		1	4	27
3	4		3	2	27
6	4		4	1	10
1	4		5	1	13
2	4		5	6	22
5	4		5	2	22
1	4		3	4	8
3	4		8	2	32
3	5		8	6	15
5	5		8	8	23
5	5		8	7	28
4	5		9	1	26
	5		5	4	41
	5		12	2	7
	5		14	2	7
	5		9	4	17
	5		9	2	20
	5		11	1	33
	5		11	13	30
	5		14	1	30
	5		8	4	31
	5		14	5	40
	5		8	4	45
	5		8	5	28
	6		12	3	41
	6		15	7	26
	6		8	1	48
	6		16	2	39
	6		19	6	36
	6		12	4	26
	6		13	14	35
	6		16	4	42
	6		18	2	24
	6		9	4	56
	6		18	2	59
	6		18	4	47
	6		19	1	56
	6		12	4	57
	6		10	1	47
	7		17	1	44
	7		19	2	46
	7		21	2	55
	7		9	1	54
	7		25	3	59
	7		26	4	80
	7		18	7	79
	7		12	2
	7		33
	7		26
	7		31
	7		24
	7		30
	8		26
	8
	8
	8
	8
	8
	9
	9
	9
	9
	10
	10
	10
	11
	12
	12
	14
	16

## Sheet: Supplementary Data 4
Proportion of labelled projected area in induced YFP mice
Refer to Supplementary Fig. 1c
												Kruskal-Wallis test
Time point (week)	mouse	total labelled area	total area	% area	Average	s.d.	s.e.m					P value	0.5426
3 weeks	1	35883.6	3.61082e+06	0.00993779	0.0134109	0.3716	0.2146					Exact or approximate P value?	Exact
	2	47024.9	3.61082e+06	0.0130233								P value summary	ns
	3	62364.4	3.61082e+06	0.0172715								Do the medians vary signif. (P < 0.05)?	No
6 weeks	4	39465.8	3.61082e+06	0.0109299	0.010247	0.09192	0.065					Number of groups	4
	5	34534.4	3.61082e+06	0.00956413								Kruskal-Wallis statistic	2.424
12 weeks	6	91587.2	3.61082e+06	0.0253646	0.0205678	1.024	0.5914
	7	31755.5	3.61082e+06	0.00879453								Data summary
	8	99457.4	3.61082e+06	0.0275443					All time point			Number of time points	4
24 weeks	9	82839.3	5.41623e+06	0.0152946	0.015904	0.3592	0.2074		Mean	1.547		Number of values (total)	11
	10	60963.2	4.81443e+06	0.0126626					Std. Deviation	0.6404
	11	95108	4.81443e+06	0.0197548					Std. Error of Mean	0.1931
		(µm^2)	(µm^2)

## Sheet: Supplementary Data 5
Proportion of labelled projected area in induced p53*/wt mice
Refers to Fig. 2c
Time point (week)	mouse	GFP+ labelled area	total area	% GFP area	average %	s.d.	s.e.m		Kruskal-Wallis test
1.5	1	7966.17	901671	0.00883489	0.00564261	0.3797	0.1898		P value	0.0115
	2	6730.51	901084	0.00746934					Exact or approximate P value?	Approximate
	3	5479.95	901525	0.00607854					P value summary	*
	4	169.16	901378	0.000187668					Do the medians vary signif. (P < 0.05)?	Yes
3	5	11260	900938	0.0124981	0.0126497	0.7004	0.3502		Number of groups	6
	6	6717.3	900791	0.00745712					Kruskal-Wallis statistic	14.76
	7	7230.42	901819	0.0080176
	8	20394.7	901378	0.0226262					Data summary
6	9	6003.07	901965	0.00665554	0.0223538	1.357	0.7834		Number of time points	6
	10	27319.7	901377	0.0303088					Number of values (total)	22
	11	27124.4	901231	0.030097
12	12	12055.8	901965	0.0133661	0.0266056	1.928	0.9639
	13	37054.5	900791	0.0411355
	14	6167.07	899470	0.00685634
	15	40646.4	901965	0.0450642
24	16	47237.9	901672	0.0523892	0.0535999	3.624	1.812
	17	22714.1	901378	0.0251993
	18	28605.1	901524	0.0317297
	19	94687.2	901084	0.105081
52	20	163907	901818	0.181752	0.166223	2.542	1.468
	21	123368	901231	0.136888
	22	162247	901231	0.180028
		(µm2)	(µm2)

## Sheet: Supplementary Data 6
Density of p53*/wt clones over the time
Refers to Fig. 2d
Time point (week)	mouse	clone count	quantified area (µm^2)	estimated cell numbers*	% per 100 cells	Mean	s.d.	s.e.m		Kruskal-Wallis test
										P value	0.0439
1.5	1	21	902705	11505.6	0.18252	0.1812	0.1051	0.05257		Exact or approximate P value?	Approximate
	2	20	902705	11505.6	0.173828					P value summary	*
	3	36	902705	11505.6	0.312891					Do the medians vary signif. (P < 0.05)?	Yes
	4	16	2.25676e+06	28764	0.0556251					Number of groups	6
3	5	21	902705	11505.6	0.18252	0.2825	0.1329	0.06643		Kruskal-Wallis statistic	11.41
	6	28	902705	11505.6	0.24336
	7	55	902705	11505.6	0.478028					Data summary
	8	26	902705	11505.6	0.225977					Number of time points	6
6	9	24	902705	11505.6	0.208594	0.1854	0.1148	0.06626		Number of values (total)	22
	10	7	902705	11505.6	0.0608399
	11	33	902705	11505.6	0.286817
12	12	4	902705	11505.6	0.0347657	0.0804	0.04833	0.02416
	13	13	902705	11505.6	0.112988
	14	5	902705	11505.6	0.0434571
	15	15	902705	11505.6	0.130371
24	16	3	902705	11505.6	0.0260743	0.06084	0.05166	0.02583
	17	2	902705	11505.6	0.0173828
	18	8	902705	11505.6	0.0695314
	19	15	902705	11505.6	0.130371
52	20	9	902705	11505.6	0.0782228	0.06374	0.01328	0.007665
	21	6	902705	11505.6	0.0521485
	22	7	902705	11505.6	0.0608399
			Average cell numbers per quantification image
			area (µm^2)	cell number	mean cell no.
			150451	1992	1917.6
			150451	2103
			150451	1860
			150451	1911
			150451	1722

## Sheet: Supplementary Data 7
Quantification of EdU-labelled basal cells in p53*/wt clones and non-labelled (p53wt/wt) areas
Refers to Fig. 2e
		wild type area (p53wt/wt)			clone area (p53*/wt)				Paired t test
Time	mouse	DAPI count	EdU+	%EdU	DAPI count	EdU+	%EdU		p53*/wt vs p53wt/wt
10 days	1	2782	275	0.0988497	292	18	0.0616438
	2	3047	175	0.0574335	68	2	0.0294118		P value	0.3241
	3	2503	129	0.0515382	79	9	0.113924		P value summary	ns
	4	2962	271	0.0914922	120	17	0.141667		Significantly different (P < 0.05)?	No
3 weeks	5	2524	179	0.0709192	210	25	0.119048		One- or two-tailed P value?	Two-tailed
	6	2590	202	0.0779923	191	12	0.0628272		t, df	t=1.010, df=21
	7	3175	362	0.114016	176	20	0.113636		Number of pairs	22
	8	3458	199	0.0575477	276	15	0.0543478
6 weeks	9	4833	542	0.112146	388	35	0.0902062		How big is the difference?
	10	4691	544	0.115967	522	48	0.091954		Mean of differences	-0.7545
	11	4829	410	0.0849037	471	27	0.0573248		SD of differences	3.505
12 weeks	12	3943	332	0.0841998	327	39	0.119266		SEM of differences	0.7472
	13	4084	465	0.113859	926	115	0.12419		95% confidence interval	-2.308 to 0.7993
	14	4567	385	0.0843004	488	67	0.137295		R squared (partial eta squared)	0.04631
	15	4360	460	0.105505	1232	94	0.0762987
24 weeks	16	5160	495	0.0959302	1589	106	0.0667086		How effective was the pairing?
	17	4428	474	0.107046	1439	80	0.0555942		Correlation coefficient (r)	0.1931
	18	4580	505	0.110262	1752	151	0.0861872		P value (one tailed)	0.1946
	19	4244	591	0.139255	945	99	0.104762		P value summary	ns
52 weeks	20	3589	296	0.0824742	1305	88	0.067433		Was the pairing significantly effective?	No
	21	4036	432	0.107037	860	62	0.072093
	22	4026	366	0.0909091	955	40	0.0418848
Number of values		22			22
Mean		9.332			8.577
Std. Deviation		2.187			3.193
Std. Error of Mean		0.4663			0.6808

## Sheet: Supplementary Data 8
in vitro competition assay
Refers to Fig. 3c and Supplementary Fig. 4d
	p53*/wt vs p53wt/wt								p53*/wt vs p53wt/-
		% population of GFP+ cells		Fold change						% population of GFP+ cells		Fold change
	Biological replicates	Day 0	Day 28						Biological replicates	Day 0	Day 28
	1	11.5	34.6	3.0087					1	14.9	52.2	3.50336
	2	9.02	22.1	2.45011					2	10.2	33.8	3.31373
	3	9.65	19.6	2.03109					3	11.1	29.4	2.64865
	p53*/- vs p53wt/wt								p53*/- vs p53wt/-
		% population of GFP+ cells		Fold change						% population of GFP+ cells		Fold change
	Biological replicates	Day 0	Day 28						Biological replicates	Day 0	Day 28
	4	6.81	21.1	3.09838					4	10.5	36.9	3.51429
	5	26.4	59	2.23485					5	36.8	77	2.09239
	6	11.5	23.7	2.06087					6	20.5	47.7	2.32683
		p53*/wt vs p53wt/wt	p53*/- vs p53wt/wt		Table Analyzed	*/wt vs */- stat				p53*/wt vs p53wt/-	p53*/- vs p53wt/-		Table Analyzed	*/wt vs */- stat
	Ratio paired t test				Unpaired t test				Ratio paired t test				Unpaired t test
	P value	0.0155	0.0192		P value	0.9441			P value	0.0056	0.0268		P value	0.3739
	P value summary	*	*		P value summary	ns			P value summary	**	*		P value summary	ns
	Significantly different (P < 0.05)?	Yes	Yes		Significantly different (P < 0.05)?	No			Significantly different (P < 0.05)?	Yes	Yes		Significantly different (P < 0.05)?	No
	One- or two-tailed P value?	Two-tailed	Two-tailed		One- or two-tailed P value?	Two-tailed			One- or two-tailed P value?	Two-tailed	Two-tailed		One- or two-tailed P value?	Two-tailed
	t, df	t=7.950, df=2	t=7.110, df=2		t, df	t=0.07462, df=4			t, df	t=13.36, df=2	t=5.985, df=2		t, df	t=1.000, df=4
	Number of pairs	3	3						Number of pairs	3	3
					How big is the difference?								How big is the difference?
	How big is the difference?				Mean of column A	2.497			How big is the difference?				Mean of column D	3.155
	Geometric mean of ratios	2.465	2.426		Mean of column B	2.465			Geometric mean of ratios	3.133	2.577		Mean of column E	2.645
	SD of log(ratios)	0.08535	0.09375		Difference between means (B - A) ± SEM	-0.03193 ± 0.4279			SD of log(ratios)	0.06429	0.119		Difference between means (E - D) ± SEM	-0.5107 ± 0.5108
	SEM of log(ratios)	0.04928	0.05412		95% confidence interval	-1.220 to 1.156			SEM of log(ratios)	0.03712	0.06868		95% confidence interval	-1.929 to 0.9073
	95% confidence interval	1.513 to 4.016	1.419 to 4.147		R squared (eta squared)	0.00139			95% confidence interval	2.169 to 4.525	1.305 to 5.089		R squared (eta squared)	0.2
	R squared (partial eta squared)	0.9693	0.9619						R squared (partial eta squared)	0.9889	0.9471
					F test to compare variances								F test to compare variances
					F, DFn, Dfd	1.283, 2, 2							F, DFn, Dfd	2.884, 2, 2
					P value	0.8759							P value	0.5149
					P value summary	ns							P value summary	ns
					Significantly different (P < 0.05)?	No							Significantly different (P < 0.05)?	No

## Sheet: Supplementary Data 9
RNAseq Transcripts Per Milion
Refer to Fig. 3d and Supplementary Fig. 4b
Cell Cycle
	p53wt/wt						p53*/wt						p53wt/-						p53*/-
Genes	1	2	3	4	5	6	1	2	3	4	5	6	1	2	3	4	5	6	1	2	3	4	5	6
Bach1	24.5108	23.5418	22.2398	25.6038	23.3806	24.6323	34.1404	30.7705	35.3548	34.138	32.9443	31.7271	26.3348	26.9701	25.68	23.4138	23.459	22.8186	35.1609	34.1272	34.0753	32.0656	32.7396	32.6054
Calm2	264.666	263.81	267.823	229.956	211.561	195.961	377.583	380.484	383.62	319.746	336.47	331.088	289.502	291.264	320.266	266.369	247.738	215.661	383.664	419.318	385.591	327.844	334.59	307.882
Calm3	154.668	162.534	165.625	115.601	97.3197	95.9301	249.232	273.447	260.928	258.775	260.238	269.198	164.438	165.11	177.529	175.25	134.696	133.758	248.372	268.167	250.003	226.803	216.161	209.007
Camk1	9.23303	10.0179	10.8477	12.5145	13.6362	10.8146	13.9137	15.7708	14.1886	13.5775	16.0007	13.8247	8.18713	8.66865	9.69533	9.02624	7.55856	6.93147	11.4167	11.6722	11.0504	8.82487	9.77525	8.62117
Camk2b	2.62381	2.81889	2.66565	3.49774	2.94523	2.49789	5.9012	5.25676	5.57001	4.89712	5.27074	6.63303	2.5898	2.53436	2.98101	3.58462	2.31941	2.42709	8.30443	9.25006	7.83037	6.42128	7.3138	6.50295
Camk2n1	35.8555	35.7782	36.3878	43.7996	44.1252	37.2713	58.8353	66.7221	55.5664	63.8446	83.5697	63.3426	19.1742	20.9664	21.2317	26.6383	26.7526	29.8575	59.9377	63.3478	51.8502	70.496	71.8273	69.9953
Casp3	45.4029	47.1168	45.4556	47.9276	52.5159	42.4561	69.3437	68.2309	74.0572	64.1324	67.6475	71.466	46.5446	50.1576	50.4402	53.4163	47.3266	44.2703	61.6243	65.2269	62.2083	63.0161	58.1873	61.9383
Ccnd2	160.459	97.7329	97.8858	125.917	188.637	121.143	220.201	216.767	236.15	169.761	185.364	205.078	146.116	160.316	169.125	137.992	129.817	130.441	213.451	231.23	222.256	180.019	179.293	174.683
Cdc14a	5.55436	6.93445	7.01148	8.35691	5.44634	7.19054	16.8585	14.0875	14.6202	16.1743	13.3687	12.7924	5.2749	6.16749	5.86075	5.78064	5.66108	5.39287	14.1891	12.5346	12.6064	10.143	10.1791	10.1994
Cdc73	10.2604	10.3629	10.3748	10.7915	10.4997	11.0707	13.0842	11.7467	13.564	12.914	12.0062	12.1554	9.1166	9.62293	9.76787	9.19508	8.58245	8.14765	10.9493	11.5098	11.8085	11.1231	10.8892	10.7065
Cdkn2a	80.342	49.7541	52.262	51.305	57.1132	38.8963	85.9804	95.1962	83.8206	92.3364	103.125	88.9304	66.8573	65.1008	66.8518	69.1722	69.817	68.4141	203.109	202.856	195.554	201.745	208.528	206.429
Cep85	11.4204	11.2353	10.1604	16.9707	18.8907	14.7629	19.0233	21.1276	18.8332	19.1822	21.9156	19.5105	13.2118	13.1404	13.3625	14.6555	14.1759	14.0627	17.9047	20.3662	18.7899	15.134	18.0056	15.5616
Chchd3	42.3369	45.1394	44.1805	30.6772	37.884	33.7492	52.7585	53.2794	54.3031	51.0788	52.5581	53.3866	47.6357	47.7038	49.9001	49.0582	47.3047	46.5537	48.9113	48.8376	49.7625	50.9673	51.3398	52.1228
Ctnnb1	664.557	715.822	712.902	607.807	567.8	563.692	976.966	938.879	981.445	898.806	858.595	921.141	724.967	742.421	724.519	693.075	624.933	628.656	958.932	937.315	918.713	845.828	826.666	835.984
Cul4b	39.2535	38.8367	40.263	42.3053	37.3614	39.2984	50.0528	45.5868	49.2742	44.6847	43.066	44.8457	42.0059	42.8915	44.0115	40.6357	38.8895	37.8408	49.9913	50.8018	49.4242	50.3127	47.2793	45.8269
Dab2ip	39.4348	35.9312	35.5047	40.5962	41.5397	43.6444	54.6056	57.082	56.3624	57.076	55.6971	54.8989	33.9818	34.5346	32.913	34.8443	29.8322	33.5896	46.3244	48.9752	46.8816	38.7057	41.1175	40.6901
Foxg1	6.28277	2.25384	2.06364	5.71979	3.57061	3.83142	75.3685	76.7968	78.5237	68.7936	67.7242	70.2256	25.0427	25.2492	26.392	27.6436	22.0509	21.6119	52.2945	54.5732	52.0526	43.5816	44.5758	43.6439
Foxn3	11.6722	12.9865	12.8929	13.8822	12.9286	13.865	14.6178	11.9025	15.6471	13.7321	15.3222	13.8209	12.9929	12.4724	12.3387	12.2284	10.7852	11.7533	15.1446	14.8074	14.84	13.0562	13.8195	13.1221
Igf1r	59.9582	57.9845	55.6959	76.3693	58.2078	79.3168	78.6124	76.5275	82.4102	94.7907	90.7536	85.0612	62.6481	60.8592	58.1822	62.6637	54.131	58.7623	69.5313	73.8453	71.1706	82.166	80.7563	77.91
Itgb1	496.734	393.006	388.771	394.071	335.28	351.782	661.714	641.158	622.021	676.561	728.375	596.488	426.594	449.871	458.227	399.175	378.335	395.322	539.688	563.709	533.594	576.226	554.127	540.376
Klhl21	53.8309	51.1805	52.1928	50.5936	52.3385	58.8296	64.9478	60.6965	61.1942	62.1766	59.7511	61.8903	64.9789	64.7322	64.2478	61.5107	49.4267	55.5952	79.6073	72.7985	75.3183	67.9004	66.7447	67.5946
Klhl22	18.8779	19.8767	19.6028	22.8146	27.8796	22.4951	24.9511	23.8734	22.9342	22.5267	23.6858	22.2994	14.2679	13.3238	15.3714	15.5062	14.2255	15.2778	18.3558	17.959	17.1656	16.8786	18.6635	17.2109
Met	106.838	84.1227	82.1185	97.8516	87.0123	90.1074	115.799	112.976	115.241	109.445	120.539	101.204	93.6739	101.741	103.142	85.6409	90.5501	93.3868	127.67	137.918	124.505	126.731	121.682	122.15
Nfe2l1	190.977	185.483	183.149	171.966	205.336	191.68	265.344	251.394	260.608	241.48	236.557	236.131	176.152	175.217	179.58	165.451	150.577	166.442	219.068	223.263	227.19	207.023	208.045	206.403
Nin	5.00422	4.57187	4.58181	6.48276	7.3825	6.08976	7.16865	6.85907	8.14689	5.40614	5.75475	6.31791	4.69604	4.67232	5.03417	4.23904	3.37651	2.83023	7.77435	8.4652	7.79242	4.88215	5.36803	5.11403
Pbx1	41.9798	44.0757	42.8557	39.3889	31.6248	38.7023	49.194	46.7145	49.7155	45.8693	44.4325	44.313	29.6777	32.1215	31.4744	32.9561	27.7856	25.7286	47.4554	48.0806	47.5378	43.0248	42.2955	40.2226
Pebp1	203.302	253.756	245.378	157.21	161.326	142.011	348.371	371.336	341.225	320.542	327.352	340.712	225.569	213.259	241.896	209.778	183.504	191.675	322.183	329.038	308.725	309.816	286.769	284.338
Pkp4	59.0631	71.3125	69.9455	67.1411	53.3999	73.2396	69.3703	66.2634	72.2179	76.6416	75.982	71.2485	58.6879	56.5393	57.475	64.7138	56.9364	55.6712	79.3092	77.918	76.9047	74.4119	73.9378	75.829
Psme1	93.9475	100.564	100.433	88.3487	88.7872	77.3975	101.656	104.392	96.3726	103.054	111.667	100.314	65.044	61.9669	70.5164	71.2458	67.0526	59.5777	93.9346	90.4152	89.5733	92.8382	98.5777	90.8132
Rab11fip4	0.769725	0.829452	0.882707	0.751503	1.10024	0.769175	0.697343	1.01097	1.11688	0.905956	1.1119	1.07315	0.584489	0.777121	0.764473	0.625938	0.527843	0.465394	1.43351	1.43933	1.39021	1.00267	1.18508	1.0951
Rabgap1	19.3641	20.6534	20.6858	24.3242	26.8279	25.1778	25.0325	23.2231	25.8799	23.9003	23.6048	24.18	20.9196	21.548	21.4371	21.1776	20.4578	19.2781	23.8471	24.0036	23.469	22.9157	22.9731	22.6754
Rps6ka2	2.63919	2.78498	2.7673	2.90924	4.26479	2.76872	5.46594	5.95704	6.23954	5.03607	6.25441	6.27242	3.25479	3.90048	3.69276	3.60276	3.09618	2.82704	5.10154	5.37979	5.20277	4.75298	4.04966	4.46223
Unc119	12.3959	15.4632	14.9345	12.6332	13.8692	12.081	18.7553	21.2494	21.25	19.6267	22.2525	20.6916	12.853	13.8891	14.2776	14.3591	13.6561	16.2767	18.4079	18.0647	18.0913	19.3452	19.4013	19.8228
Aaas	46.3698	40.7441	39.5961	81.5677	128.656	74.3444	26.2708	31.2664	27.0387	19.8134	22.003	20.5605	36.0465	34.257	41.3308	40.2295	42.6538	44.9994	26.9443	30.5417	27.1424	14.7218	16.5255	15.8174
Afap1l2	46.5298	66.9069	68.86	66.4233	67.8771	68.5618	19.6568	20.8577	20.0969	19.4377	20.5813	22.6525	42.926	45.8086	49.9626	52.9504	53.0862	53.9065	38.4198	37.4736	35.1887	37.2767	37.972	41.4094
Ago4	6.9802	9.96713	9.59969	11.4455	13.0475	13.5901	2.37073	2.59827	2.64876	3.76362	3.56186	3.73325	6.26893	5.95648	5.8511	7.511	6.03081	5.75916	4.52526	3.91519	4.31598	4.81271	5.14333	5.21862
Appl1	26.1165	25.3175	25.8328	32.8269	33.2319	35.3093	22.6742	21.073	23.713	21.2888	22.0647	21.4039	23.352	24.0009	24.3364	21.8235	23.0815	21.0375	21.0971	21.3659	21.6593	20.391	21.2337	20.8738
Cdkn1a	551.781	447.422	445.713	474.943	551.269	481.574	259.799	253.422	242.076	295.948	304.94	332.734	408.885	395.126	386.199	426.303	408.013	426.514	230.202	217.269	234.695	269.178	268.058	283.824
Chfr	33.9698	37.0663	36.3623	48.839	51.1931	47.486	33.7756	33.4577	34.0366	34.4612	33.8243	34.5773	39.6034	40.6224	39.893	40.0558	41.4054	41.3769	39.4077	38.5127	37.75	35.7489	38.0496	36.3611
Csnk1a1	173.723	161.252	160.426	175.231	196.657	184.865	144.306	137.357	148.445	145.631	139.669	145.609	176.961	175.445	175.189	158.741	167.981	166.724	146.538	144.654	148.59	142.429	144.633	148.231
Hace1	9.81593	11.0833	11.0507	14.2146	15.2559	15.568	10.0124	9.97026	11.2047	9.83282	9.07682	9.89043	9.77516	9.89065	10.3845	8.89759	9.31616	8.42344	9.53349	9.1295	9.47784	6.65909	7.09478	7.30952
Klhl18	22.9501	23.2615	23.4297	31.0668	26.5415	33.2807	16.8822	18.0873	17.1653	17.5539	16.9533	17.6327	23.5276	23.9268	22.8707	19.3709	23.0952	23.0035	19.4069	19.434	18.9939	16.2646	16.4582	17.3286
Llgl2	151.343	149.57	148.627	166.795	178.666	181.508	113.636	118.031	111.655	106.394	116.695	108.81	176.856	162.336	164.739	152.493	145.506	169.431	142.17	141.961	144.459	115.061	126.323	131.909
Map2k3	113.451	89.7305	87.2459	97.2449	99.7188	95.5376	58.1345	62.4863	59.6367	59.8627	69.4116	61.0229	96.0945	93.2639	91.6808	85.3272	93.3024	101.892	82.4657	83.2032	82.0008	67.5094	71.5686	73.0639
Map3k8	7.42457	8.37277	8.05187	12.9103	12.1056	13.6376	5.17381	4.37837	4.41672	5.09975	4.60669	3.8671	5.00702	5.08751	4.24139	6.03227	6.94132	7.16883	5.24286	4.13107	4.63878	3.09812	3.86234	3.85155
Map4	140.512	115.059	115.379	157.38	124.997	138.857	48.8794	49.6995	47.892	46.951	51.6356	49.2633	78.5018	85.3213	86.4615	84.951	87.0353	95.1858	72.3496	71.9903	68.3274	72.1586	74.0722	74.1577
Map4k4	60.9816	55.1993	53.6362	65.7084	67.7713	66.6991	47.6744	48.1214	47.9238	44.7498	49.1186	42.9023	61.2288	57.9086	57.1343	56.142	53.2573	58.7166	57.7265	58.198	56.6579	47.1533	51.0425	48.4879
Mapk13	255.023	272.157	270.35	344.695	383.701	360.872	211.623	232.743	209.783	230.819	236.023	234.091	261.84	258.894	230.623	297.485	319.436	318.223	182.982	189.244	189.05	196.52	215.302	207.943
Melk	74.7702	75.2949	75.1309	57.9568	50.9259	64.2104	17.9809	24.5686	23.3043	16.2485	16.6639	14.6922	52.2869	61.2881	49.5183	52.9338	76.1704	71.2062	34.5986	39.7696	36.5724	27.3814	30.9544	29.2963
Pim1	143.075	101.206	101.288	126.899	136.603	139.39	45.4569	40.6367	42.5558	53.3077	59.8787	46.2439	70.1049	84.6535	63.4994	77.9799	91.9422	100.969	46.7268	42.5396	44.6086	56.1726	64.4093	61.1829
Plk3	45.9552	31.5628	31.0235	32.9299	51.1823	42.4699	25.7546	23.4024	20.933	18.5848	19.1909	15.1231	54.5414	54.99	45.3168	36.8168	46.6306	51.3648	38.0608	43.1255	40.7871	15.7102	19.5532	19.1859
Plk5	0.623219	1.32484	1.49553	1.8014	2.20926	2.17275	0.364526	0.318433	0.222848	0.376385	0.451725	0.415418	0.504255	0.250497	0.361734	0.642853	0.597404	0.586355	0.312608	0.241245	0.236815	0.242085	0.514852	0.185786
Slk	261.336	210.578	206.146	342.075	332.186	382.033	118.735	107.608	121.965	118.637	111.479	105.173	199.878	207.268	185.091	186.382	210.426	213.611	140.439	140.967	143.585	125.066	141.079	137.577
Spire1	12.7581	8.59804	7.91208	12.278	12.5537	14.2028	4.64023	4.85149	5.32091	4.27077	4.65838	4.79383	9.64941	10.4257	11.27	8.38444	7.28011	8.17527	7.84414	7.21788	7.06969	6.70136	6.15832	5.71394
Syce1l	0.841983	0.476341	0.530147	0.573665	0.643774	0.24278	0.279603	0.315488	0.441574	0.237303	0.20343	0.154341	0.487102	0.43105	0.301046	0.208442	0.295939	0.472007	0.128159	0.215112	0.312833	0.0685273	0.0325589	0.110441
Tex15	2.85727	3.16097	3.28406	3.94378	6.67129	4.89687	2.52328	2.69941	2.57741	2.0475	2.5602	1.82462	1.38941	1.72094	1.78804	1.49642	1.39944	1.27836	1.23908	1.41672	1.40609	0.789275	0.966471	0.968665
Trp53inp1	72.9875	83.9101	81.7091	111.962	119.382	130.794	67.4744	60.9885	67.8509	49.9699	39.3304	52.7466	60.9242	64.692	60.9989	60.9973	61.7033	62.2647	49.3583	46.9149	47.5901	47.3586	44.0555	47.5995
Tubb2a	90.8628	81.1583	78.845	53.5961	56.9055	67.7778	29.6017	31.4717	35.2898	23.9495	25.4802	29.1467	116.369	102.221	96.2852	79.557	73.6041	71.0656	66.0824	71.3146	72.6009	49.5036	53.4115	54.3604
Centrosome/microtubule/spindle
	p53wt/wt						p53*/wt						p53wt/-						p53*/-
Genes	1	2	3	4	5	6	1	2	3	4	5	6	1	2	3	4	5	6	1	2	3	4	5	6
Rp2	13.4519	14.1809	13.8654	15.5584	15.3594	13.9391	19.5888	18.1011	20.9015	18.3527	17.2203	18.0623	16.0295	16.5649	17.8783	14.5881	14.1788	11.5048	17.5251	19.6417	17.565	19.8164	17.6892	18.0846
Wdr34	18.6135	20.0249	20.1706	19.8109	19.474	17.8038	31.2634	31.8265	31.2434	26.4656	25.9668	29.1946	15.3129	13.8593	16.6395	17.0769	12.7726	12.3976	22.1862	23.3335	23.2097	16.4238	17.2357	16.4509
C2cd3	7.95439	8.68816	8.32039	10.7628	10.1171	10.6473	10.187	10.6797	11.7703	10.6373	9.38001	10.5276	6.30218	6.55565	6.92337	7.18198	5.76067	5.0568	10.0679	10.1562	10.0317	6.7591	7.33267	7.03535
Cfap20	67.5953	87.4312	88.9005	97.5136	87.2754	87.3626	117.138	130.632	112.295	124.825	126.8	120.414	77.2401	77.063	78.6975	75.9512	72.6969	73.7831	94.1331	95.3328	88.9001	88.7676	90.6406	88.0058
Acads	32.097	40.6549	38.3303	31.7398	40.2202	29.1724	48.5054	51.3638	47.1678	45.8096	49.89	49.3364	32.1679	31.4323	33.045	34.7775	28.6002	28.4893	43.2444	43.8769	41.0557	41.1031	39.9502	37.7446
Actr1b	51.9714	54.7007	54.0317	55.025	56.6831	53.5757	61.6397	62.9165	62.6249	63.7684	61.5058	64.341	56.5403	55.6699	57.2893	58.0835	51.243	52.6144	68.0088	69.5406	68.2233	57.5898	59.4468	60.9366
Ccdc88b	0.819972	0.703911	0.852083	0.877262	0.88895	0.838104	14.5228	16.3651	15.2035	12.4234	13.343	12.633	1.07563	0.968287	0.804827	1.37601	0.564576	0.989525	6.24042	6.96341	6.45117	5.39738	5.58435	5.56496
Ccdc92	0.8562	0.775854	1.38679	0.946999	1.72871	0.68934	4.45411	4.02321	5.69792	3.52563	3.07612	6.10208	2.99373	3.18267	3.54974	3.21155	2.44267	1.84606	5.91319	5.75269	5.99048	4.20821	3.63336	3.79214
Cdc14a	5.55436	6.93445	7.01148	8.35691	5.44634	7.19054	16.8585	14.0875	14.6202	16.1743	13.3687	12.7924	5.2749	6.16749	5.86075	5.78064	5.66108	5.39287	14.1891	12.5346	12.6064	10.143	10.1791	10.1994
Cep170	2.52694	1.3332	1.28863	2.3912	2.10604	2.19363	2.26115	2.25408	2.28147	2.76183	3.35527	2.687	1.5955	1.65687	1.80337	1.79493	1.6786	1.71643	2.12242	2.3857	2.02039	2.64432	2.69155	2.43866
Cep85	11.4204	11.2353	10.1604	16.9707	18.8907	14.7629	19.0233	21.1276	18.8332	19.1822	21.9156	19.5105	13.2118	13.1404	13.3625	14.6555	14.1759	14.0627	17.9047	20.3662	18.7899	15.134	18.0056	15.5616
Ctnnb1	664.557	715.822	712.902	607.807	567.8	563.692	976.966	938.879	981.445	898.806	858.595	921.141	724.967	742.421	724.519	693.075	624.933	628.656	958.932	937.315	918.713	845.828	826.666	835.984
Dynll2	106.918	122.564	125.674	98.535	127.174	97.9876	178.065	173.893	183.321	172.325	169.638	178.045	118.653	117.741	123.767	125.067	108.628	104	154.542	154.146	150.602	152.778	148.479	148.279
Hnf4g	0.426908	0.359013	0.251475	0.507701	0.176438	0.382596	0.550781	0.621469	0.605107	0.76651	0.557539	0.872437	0.333748	0.281918	0.309402	0.487964	0.278808	0.236335	0.636628	0.712378	0.455481	0.551697	0.747332	0.567531
Ift46	15.5211	21.0167	19.3717	19.3896	17.3663	18.2713	24.5611	24.1149	24.2362	22.7003	21.7889	24.375	16.5697	15.9436	16.594	15.811	14.6681	13.252	20.735	19.8223	19.9453	16.7671	17.2861	17.7628
Ift74	7.32349	9.37223	8.50795	8.64373	10.0459	9.916	13.694	13.1505	14.6675	9.55658	9.10933	11.2437	8.85943	8.80013	9.81853	8.06098	5.53411	4.8775	14.76	13.1716	12.5358	9.12431	8.3169	7.91761
Kif3b	23.3821	22.4023	22.9588	22.9084	25.8299	23.897	32.893	32.1142	33.4078	27.4437	26.4706	28.1516	22.7123	22.9134	24.0814	19.1751	16.5024	16.6094	29.2981	29.2472	29.443	22.3689	22.1149	22.4384
Pde4dip	10.34	9.65114	9.71276	12.1575	9.94204	13.0051	16.1048	14.523	16.2421	14.0246	12.9109	13.2404	9.63109	9.50062	10.1855	10.5154	9.89801	9.99828	12.3609	12.268	12.6702	11.5102	12.5978	12.3334
Plag1	0.418331	0.391071	0.333361	1.07593	0.861141	1.11344	1.96281	1.6579	2.00796	2.11258	2.26765	2.27754	0.576786	0.478413	0.620932	0.711808	0.750096	0.794041	1.24492	1.3626	1.32844	0.94939	1.51396	1.25845
Prkacb	24.4262	24.4535	24.0683	24.1437	23.4476	21.9194	41.086	39.7404	42.6228	40.2173	44.498	38.5264	20.0704	21.4087	21.3976	23.0548	22.9724	22.7489	25.024	27.7732	26.0993	29.0732	30.2519	29.9058
Prkar2b	17.4243	24.123	24.5894	18.2693	18.0429	16.5676	57.5483	55.5161	59.183	59.2485	56.9346	57.9263	27.594	29.1678	30.1121	30.3754	27.4618	29.3366	38.551	40.0157	37.8376	39.1474	34.7577	36.7293
Rab11fip4	0.769725	0.829452	0.882707	0.751503	1.10024	0.769175	0.697343	1.01097	1.11688	0.905956	1.1119	1.07315	0.584489	0.777121	0.764473	0.625938	0.527843	0.465394	1.43351	1.43933	1.39021	1.00267	1.18508	1.0951
Rab3ip	18.7034	17.7098	17.0604	17.3091	20.6284	16.6864	27.1004	27.2499	26.5608	29.5223	28.9586	26.6749	21.2348	21.5385	21.6792	20.6657	19.329	21.4767	30.6492	31.2339	29.1948	30.5961	33.0216	30.8386
Rilpl2	6.46331	8.20096	7.33929	5.54183	6.90629	4.82632	11.7136	12.6647	11.4289	11.6263	12.0575	11.0983	7.44868	6.99841	7.71029	8.21405	7.77846	7.83462	10.9072	10.7401	9.82927	10.6576	10.8747	10.6141
Cdkl5	3.01736	5.32075	5.19703	4.22281	2.91416	3.77626	7.98959	6.74884	8.21062	8.46782	8.40546	8.3887	2.75149	2.94902	3.26625	3.84848	2.85368	2.49045	5.7933	6.0814	5.61522	6.01231	6.16148	5.86725
Cir1	10.6626	12.4539	12.6665	13.035	12.0696	13.3089	16.2884	15.3645	16.6036	15.2673	14.3314	15.2752	11.4029	11.1654	10.5121	12.3659	12.0069	10.2625	12.8575	13.2933	13.038	14.3657	14.3846	13.2088
Fgf13	0.974002	1.11772	1.00566	1.26464	0.750487	0.859958	3.69046	4.00496	3.3823	2.75119	3.60288	2.75943	1.69681	1.96784	2.66104	1.30843	1.14445	1.41632	3.03834	3.11051	2.57737	2.51182	2.25546	1.87344
Iqgap2	20.8435	22.1768	22.3159	24.3688	18.5339	20.8473	25.7718	25.4036	26.5078	27.2257	26.5392	24.3917	16.4734	19.4001	20.3447	22.189	18.5219	15.8382	28.8978	30.254	28.4927	24.8855	26.5347	23.4155
Kif5b	150.7	139.525	140.857	146.109	147.88	148.966	184.598	163.076	191.298	176.929	167.73	170.075	153.93	159.261	162.756	140.485	137.972	134.987	169.205	176.439	177.893	180.403	174.419	175.565
Tcp11l1	4.72142	4.85122	4.60026	8.17986	9.57596	7.85663	10.0831	9.93052	10.6402	10.1933	10.7624	9.90334	5.84674	6.50998	8.05743	6.15827	5.49606	6.01281	10.9225	11.0149	9.89817	6.8369	8.5699	8.08366
Ttll7	5.90308	4.9187	4.60069	5.02845	5.95993	5.18679	8.14878	7.31184	7.91769	7.68595	8.36406	7.3686	6.78792	6.62485	6.28627	7.68706	6.9999	6.90605	10.6063	10.2387	10.3704	10.9092	10.1216	10.5293
Prkcz	11.7	13.2147	12.5618	13.0554	15.6991	13.8975	14.2499	16.3881	15.2655	14.7017	14.1921	15.2311	11.5098	11.8137	13.1616	12.1281	10.5878	10.9563	16.1565	16.5143	15.659	14.0627	14.1199	13.8388
Pkp4	59.0631	71.3125	69.9455	67.1411	53.3999	73.2396	69.3703	66.2634	72.2179	76.6416	75.982	71.2485	58.6879	56.5393	57.475	64.7138	56.9364	55.6712	79.3092	77.918	76.9047	74.4119	73.9378	75.829
Tbl1xr1	31.2688	35.7308	34.7045	36.343	31.4853	38.2847	37.4467	34.8973	39.3851	35.9066	35.2747	36.8037	32.3152	32.0708	34.3748	35.4954	32.8472	32.3132	39.7139	39.0513	39.483	41.1043	40.0477	39.8528
Gsdmc	7.25506	2.60544	2.38335	2.84763	5.3703	3.12883	0.418998	0.310257	0.427359	0.342908	0.289607	0.491485	6.87831	5.69608	6.34805	6.26022	4.67038	3.84947	1.94452	1.47746	1.67008	1.57888	1.24417	1.50329
Rpp25	1.23995	0.701489	0.655155	1.63203	0.861872	0.617557	0.514701	0.580758	0.517274	0.113463	0.136174	0.542401	0.852776	0.918084	1.06516	1.30227	0.817159	0.802045	0.707754	0.71997	0.392639	0.389908	0.348714	0.418925
Camsap2	71.7919	46.6695	46.5295	58.6482	57.8631	71.0737	34.8705	32.6646	36.382	38.5598	42.0124	36.0962	62.1373	61.3944	58.0665	51.5728	53.0564	56.3017	43.8558	44.3735	43.6664	40.3932	43.7721	42.3857
Camsap3	21.4781	26.5922	26.0307	32.4998	36.7166	39.4092	11.0543	11.4742	11.9095	12.7538	12.9463	13.5334	18.7751	18.0371	16.8509	21.3619	20.0286	22.9033	15.1345	15.7791	15.0973	13.5009	15.7681	16.0072
Caprin2	2.71689	2.85111	3.00391	7.75856	10.1815	8.17742	2.42302	2.72645	2.80667	2.73689	3.27694	2.82745	1.65218	1.65048	1.61408	2.18267	2.21337	1.88786	1.42501	1.53289	1.33307	0.654983	1.17633	1.00868
Ccdc13	1.36722	1.46493	1.85974	2.09189	1.47075	1.15196	0.221114	0.155933	0.261902	0.125108	0.257401	0.345822	0.414838	0.743738	0.544163	0.549464	0.370552	0.468979	0.396953	0.359128	0.402013	0.30709	0.231732	0.242606
Map4	140.512	115.059	115.379	157.38	124.997	138.857	48.8794	49.6995	47.892	46.951	51.6356	49.2633	78.5018	85.3213	86.4615	84.951	87.0353	95.1858	72.3496	71.9903	68.3274	72.1586	74.0722	74.1577
Map7	78.7954	85.212	84.5746	97.9257	101.77	99.2523	66.404	63.9753	68.7862	70.706	69.5418	69.0991	76.8385	75.515	72.1544	79.2204	81.2993	82.8482	64.7684	63.6476	64.2304	63.8007	69.1419	68.1524
Epb41	70.9728	72.1364	72.1601	84.8447	76.07	84.846	30.1569	30.8811	32.3117	32.6351	33.1958	33.7234	58.3833	59.2069	54.6593	58.4129	58.3287	59.571	46.197	45.9219	46.1238	46.6735	52.0075	50.8775
Syne1	2.64854	3.38469	3.24123	3.97111	3.12278	3.51445	0.837892	0.870155	0.893419	0.771306	0.848036	0.866113	2.84932	2.92603	2.62682	3.25716	4.57827	4.00848	1.41636	1.75733	1.55847	1.46235	1.67298	1.62177
Keratinocyte Differentiation
	p53wt/wt						p53*/wt						p53wt/-						p53*/-
Genes	1	2	3	4	5	6	1	2	3	4	5	6	1	2	3	4	5	6	1	2	3	4	5	6
Abca1	9.10967	8.91803	8.68677	12.0411	13.2729	11.9768	2.6832	2.75326	3.03938	4.79842	4.78611	4.13641	2.53126	3.22303	2.96141	4.06253	3.95922	3.46614	3.37065	2.6589	3.01908	3.1369	2.99782	2.81023
Abca12	10.7769	3.03358	3.00735	2.55097	2.0656	11.2918	0.0829364	0.110377	0.145534	0.0742567	0.0767425	0.0939095	3.17582	2.44153	2.21639	3.41378	3.4235	4.07817	0.413288	0.392658	0.535344	0.473247	0.467531	0.701101
Casp14	3.28337	4.63152	4.44895	4.29062	4.94782	5.84197	1.66308	1.9528	1.13885	1.41639	2.67578	1.5375	5.53726	4.71466	5.17429	3.64216	3.01961	3.09017	1.87163	1.5118	2.02713	1.25925	1.51149	1.48114
Evpl	1473.99	1531.9	1526.38	1637.11	1441.6	1803.89	730.843	776.418	783.371	929.624	1009.29	891.896	1362.76	1379.08	1222.13	1379.24	1380.24	1473.43	679.134	659.108	719.623	848.334	953.981	957.153
Cnfn	613.739	351.505	341.626	264.487	461.988	474.242	12.9202	9.98252	12.312	8.83617	13.664	9.09023	728.96	552.634	460.514	759.846	863.803	994.06	120.731	105.534	158.327	149.806	175.483	208.84
Lor	10.5244	13.0757	11.7314	9.85418	11.716	11.6074	4.30138	5.03318	6.18741	2.67842	3.56485	2.97039	17.3449	13.2178	12.851	10.6448	12.0094	16.8809	9.13578	8.02573	8.33783	4.54657	4.48526	4.53068
Sprr2f	537.94	118.959	122.357	320.676	199.252	292.666	76.6833	79.2319	53.6792	82.655	65.6115	60.9106	172.68	208.537	152.705	211.912	455.895	570.207	99.8285	94.6271	92.2185	176.966	155.975	165.409
Sprr2h	16.9884	4.98431	4.20202	8.30524	6.58202	11.0536	1.17251	1.27574	1.41084	1.34037	1.26744	1.61807	11.6723	8.49807	7.93528	7.20092	9.70653	15.8783	5.71981	4.12374	5.62225	5.17263	3.62794	4.67542
Sprr3	2939.77	2637.92	2602.16	1917.44	2164.72	2568.95	39.2212	41.5798	50.1392	17.8966	36.7182	25.4339	2525.94	2366.11	2345.64	2120.41	2282.63	2410.4	354.918	356.915	407.541	358.635	353.707	437.983
Tgm1	527.859	374.12	378.788	382.997	361.583	457.982	256.312	264.976	258.841	282.814	288.948	269.807	390.788	358.566	348.366	361.223	374.227	419.717	258.61	248.32	274.138	250.3	251.138	263.443
Tgm3	108.039	161.315	161.555	57.9268	68.9502	86.4929	22.4811	19.1795	24.1906	50.3925	38.2096	35.337	130.541	146.667	115.244	168.7	195.927	175.602	50.3982	38.6694	57.1308	94.3542	91.1851	110.601
Ncoa3	41.3262	49.0956	48.0339	58.2559	60.4554	61.365	34.7211	33.1645	35.3092	36.6415	32.9854	34.2985	35.9792	36.4741	35.0139	34.3579	31.384	32.4444	32.5352	32.1226	33.1933	28.2282	31.0671	30.5895
Notch1	50.46	56.4183	55.6106	68.8612	83.3081	70.2683	13.7339	16.0158	17.027	23.3846	24.1992	25.6807	28.1285	27.4576	27.6214	34.4726	29.096	32.2724	12.0729	12.32	13.0365	14.5551	16.6528	15.3446
Palld	75.2704	70.4592	70.9515	73.5624	56.255	73.5669	33.169	33.4407	34.5508	38.2136	43.7658	35.4582	68.5192	67.574	62.2843	63.0784	61.786	69.22	50.722	50.8979	50.8609	50.9841	51.5509	52.619
Ppl	1409.7	1442.64	1445.8	1637.05	1565.34	1959.14	770.713	785.765	819.22	819.225	896.866	846.12	1668.59	1561.45	1474.43	1548.89	1439.47	1466.99	875.424	882.793	943.214	887.966	1006.57	974.859
Prkch	133.266	116.272	117.32	108.592	99.3988	111.343	27.8737	26.6705	30.1394	27.5703	29.4547	26.3336	74.3554	82.091	66.6937	84.4971	101.761	108.167	41.6056	40.3515	40.7372	50.8605	57.2235	56.0622
Dsg4	0.200672	0.213893	0.169032	0.594447	0.444731	0.805042	0.135812	0.122594	0.200187	0.219553	0.0948601	0.329861	0.194134	0.192878	0.200541	0.521985	0.383326	0.479701	0.149402	0.0835894	0.0810415	0.0887624	0.101215	0.0762945
Dsp	1213.85	1161.23	1151.68	1239.94	979.353	1304.86	502.936	519.606	584.761	578.792	565.994	623.673	1512.5	1427.34	1409.06	1460.66	1261.12	1326.85	883.018	815.262	916.225	929.646	929.141	979.467
Cd109	43.8772	56.9591	56.9787	40.0326	54.294	48.3395	16.5758	15.2014	21.7476	24.6435	21.6868	25.3585	62.402	55.8412	61.2907	60.3431	55.6952	57.1636	25.4455	21.2776	28.1658	37.623	39.0631	41.7545
Epha2	730.97	484.498	480.784	625.245	671.104	666.513	194.803	198.329	184.763	169.32	196.279	146.432	701.222	720.392	600.078	451.897	476.777	542.359	459.729	492.805	496.975	322.566	358.115	367.308
Errfi1	163.653	141.416	140.439	135.002	125.648	151.106	45.2487	42.2771	40.2171	46.942	48.417	40.8798	117.255	127.596	99.4253	84.5182	116.888	124.206	77.4482	79.8097	77.2525	77.1358	81.0619	81.0058
Grhl1	143.758	152.912	150.584	143.186	136.116	169.746	76.0896	75.3376	79.6095	78.9962	78.4694	71.4874	157.765	154.15	145.541	138.449	129.778	130.939	110.795	107.494	114.325	106.048	114.006	119.778
Krt6b	574.212	270.042	271.927	303.598	268.305	257.07	10.808	10.0562	15.3114	5.95517	5.51684	8.07442	324.253	273.509	288.18	340.712	196.867	209.773	87.978	67.8849	90.0921	44.6986	30.8116	46.833
Small GTPase-mediated Signal Transduction
	p53wt/wt						p53*/wt						p53wt/-						p53*/-
Genes	1	2	3	4	5	6	1	2	3	4	5	6	1	2	3	4	5	6	1	2	3	4	5	6
Agfg1	44.5874	35.7346	35.0166	47.5988	52.9812	45.3823	26.3634	24.7078	25.0757	30.2054	30.5237	26.8287	31.364	32.2874	32.4772	32.2606	34.4035	33.1663	28.8368	30.1681	29.5302	27.1636	29.8989	28.9992
Appl1	26.1165	25.3175	25.8328	32.8269	33.2319	35.3093	22.6742	21.073	23.713	21.2888	22.0647	21.4039	23.352	24.0009	24.3364	21.8235	23.0815	21.0375	21.0971	21.3659	21.6593	20.391	21.2337	20.8738
Arhgap17	20.2176	19.5791	19.4014	28.1634	28.8187	29.5381	17.2214	18.2229	16.9528	18.6633	18.3723	17.7941	18.0717	18.6068	17.4388	17.9198	17.4831	18.4536	17.2692	17.9768	17.3005	14.0676	15.7274	15.2267
Arhgap30	0.328494	0.169855	0.183909	0.486329	0.490625	0.555074	0.07331	0.0454953	0.0578888	0.0497753	0.0213352	0.0485606	0.208273	0.291792	0.302197	0.200391	0.213381	0.232282	0.171372	0.146642	0.147641	0.0790565	0.122929	0.104244
Arhgap40	82.7956	80.0261	81.2483	132.147	135.676	152.606	52.246	58.1137	54.9023	59.3162	63.7779	60.138	68.086	65.1561	63.1646	77.3872	72.5528	76.9202	56.283	56.1416	56.9059	40.9895	54.8945	49.2423
Arhgdib	67.4809	48.2067	46.7524	55.891	49.6109	50.4639	14.0387	17.5057	13.6543	13.6349	14.9253	14.9285	7.93071	11.2932	9.3751	9.66355	14.2537	12.8593	5.29327	6.1691	5.44901	7.70432	7.69909	6.93693
Arhgef37	16.1202	23.8081	23.6548	22.3754	23.7947	32.5209	6.69924	6.50428	6.47924	7.8769	7.99134	8.00871	20.8468	21.4745	17.9127	20.7319	21.7048	22.6993	9.75649	8.62003	9.96846	11.121	12.7447	12.964
Arhgef4	43.6593	44.9608	46.0434	55.2092	48.2305	51.6743	38.4333	37.7059	39.3794	41.6521	40.6802	39.805	44.4094	43.2686	40.7145	41.9018	40.7555	43.6285	31.4282	31.4546	32.797	30.0643	32.6217	33.1378
Cyth1	44.8998	42.0574	42.0407	46.6685	47.641	53.2606	37.9335	37.2425	38.4613	37.4353	35.9635	37.0355	48.5606	48.5074	44.018	38.9961	40.6449	40.6722	43.3497	41.3772	43.2899	34.6267	35.0675	37.1187
Dock9	78.6218	71.8743	73.137	103.061	96.5201	116.216	55.3452	55.7094	60.0903	60.8687	62.3667	63.2975	71.2503	68.5812	63.4189	75.8228	74.2622	79.7873	58.8129	59.2432	60.4101	55.8391	64.8395	61.4026
Eps8l1	52.4604	51.4129	52.8139	86.1882	83.6939	98.0874	41.8619	42.7724	40.0209	33.1503	34.9698	34.869	49.1689	50.1409	46.3498	50.9758	48.1951	48.4798	44.1195	42.5404	42.967	27.2249	33.3889	32.114
Eps8l2	217.075	209.544	206.427	303.293	394.029	308.486	105.857	102.441	99.4038	131.452	128.698	116.937	147.045	149.105	132.172	172.7	197.273	210.356	108.462	102.09	107.94	115.291	132.822	129.481
F2rl2	0.412363	0.125793	0.205598	0.327091	0.417295	0.209827	0.0251721	0.0852082	0.0927593	0.0854555	0.0293031	0.02779	0.134932	0.127003	0.154872	0.0750626	0.266428	0.143825	0.0346136	0.0387322	0.0422455	0.0370162	0.0117249	0.13257
Fgd3	108.434	73.0631	72.2948	111.113	112.22	112.669	28.8609	30.6973	22.219	27.4197	30.6643	20.8465	32.8221	43.9574	34.8946	39.8345	57.1636	62.3966	28.7861	32.5444	27.4795	31.6623	35.6448	32.0546
Fgd6	62.5055	47.0482	46.2713	86.344	72.6511	85.6241	40.302	38.4939	37.9826	46.4891	51.9068	40.9582	46.2831	49.7021	41.1234	48.921	59.4006	66.0943	37.6041	37.7668	37.332	40.8474	45.0873	44.3381
Notch1	50.46	56.4183	55.6106	68.8612	83.3081	70.2683	13.7339	16.0158	17.027	23.3846	24.1992	25.6807	28.1285	27.4576	27.6214	34.4726	29.096	32.2724	12.0729	12.32	13.0365	14.5551	16.6528	15.3446
Nrp1	55.2962	59.6125	57.9358	52.1801	35.5991	58.8282	14.2925	14.1839	14.9357	13.1133	15.0555	13.5306	59.0555	66.9259	60.9474	59.1632	66.4854	64.4306	23.1841	25.0021	24.6814	31.3942	34.5501	34.2752
Plekhg6	212.452	196.582	193.495	245.21	273.299	262.56	140.423	147.491	144.77	159.832	164.078	158.81	150.574	144.931	141.723	156.477	157.194	178.661	124.038	120.437	122.925	123.177	129.4	130.685
Rap1gap2	4.92197	3.3988	3.19016	4.1305	3.72443	5.00146	0.206595	0.247989	0.166607	0.260078	0.25585	0.150436	4.46268	4.92345	3.36971	5.44842	6.43899	7.04596	2.86905	3.27806	2.80328	3.17593	3.57481	3.64841
Rap2c	70.4571	61.0341	61.7018	66.9965	65.8415	63.6428	50.2779	46.8479	50.3542	50.9473	46.1717	47.9065	66.6056	69.7473	69.0703	57.6576	68.9638	67.4761	54.4945	57.5798	57.1079	60.2539	57.9926	57.3651
Rasa1	34.1008	30.6005	31.2892	37.8834	33.0407	39.2518	25.0723	24.0385	25.7704	24.8339	23.1425	23.0244	30.3728	32.2098	30.0336	27.9891	31.046	30.7229	27.3722	28.0036	27.6077	25.5232	25.8938	25.2905
Vav3	10.2734	10.1727	10.0348	7.77532	6.96756	9.75519	2.0137	1.94671	2.04284	1.85656	2.06946	1.86997	6.30222	6.85559	6.17531	6.51563	6.70489	5.84543	4.11985	3.30826	3.6905	2.75556	2.73571	2.96063

[truncated: 17 more sheets: Supplementary Data 10, Supplementary Data 11, Supplementary Data 12, Supplementary Data 13, Supplementary Data 14, Supplementary Data 15, Supplementary Data 16 , Supplementary Data 17, Supplementary Data 18, Supplementary Data 19, Supplementary Data 20, Supplementary Data 21, Supplementary Data 22, Supplementary Data 23, Supplementary Data 24, Supplementary Data 25, Supoplementary Data 26]
